# Supplementary material for: Serine Hydroxymethyltransferase 1 Is Essential for Primary-Root Growth at Low-Sucrose Conditions
Source: Int J Mol Sci. 2022 Apr 20;23(9):4540. doi: 10.3390/ijms23094540 (PMC9100158; doi:10.3390/ijms23094540)
Supplement: Supplementary file 1 [file ijms-23-04540-s001.zip]

Archive with 1 entries (1 files):
- ijms-1658072-supplementary.pdf
